# Supplementary material for: An Electrochemical Immunosensor for Sensitive Detection of Exosomes Based on Au/MXenes and AuPtPdCu
Source: Micromachines (Basel). 2025 Feb 27;16(3):280. doi: 10.3390/mi16030280 (PMC11944654; doi:10.3390/mi16030280)
Supplement: Supplementary file 1 [file micromachines-16-00280-s001.zip]

Archive with 1 entries (1 files):
- micromachines-3481089-supplementary.pdf
